# Supplementary material for: Insights from Tandem Mass Tag (TMT) Proteomic Analysis on Protein Network Modification in Control of Yak Hair Follicle Cycle
Source: Int J Mol Sci. 2025 Feb 12;26(4):1532. doi: 10.3390/ijms26041532 (PMC11855600; doi:10.3390/ijms26041532)
Supplement: Supplementary file 1 [file ijms-26-01532-s001.zip › Table S1.xlsx]

## Sheet: Sheet1
Table S1: KEGG payhways related to yak hair follicle cycle
Pathway ID	Pathway	Yak hair stage	Time point	Protein number	Protein symbol
path:bta03320	PPAR signaling pathway	Telogen vs E-anagen	Hair growth	4	PLIN2,FABP5,APOA1,PPARD
path:bta04979	Cholesterol metabolism	Telogen vs E-anagen	Hair growth	2	APOA1,APOH
path:bta04975	Fat digestion and absorption	Telogen vs E-anagen	Hair growth	1	APOA1
path:bta04010	MAPK signaling pathway	Telogen vs E-anagen	Hair growth	2	HSPA2,MYD88
path:bta04310	Wnt signaling pathway	Telogen vs E-anagen	Hair growth	1	PPARD
path:bta04915	Estrogen signaling pathway	Telogen vs E-anagen	Hair growth	1	HSPA2
path:bta04979	Cholesterol metabolism	Telogen vs M-anagen	Hair growth	5	APOA4,LRPAP1,VDAC3,APOA1,APOH
path:bta00561	Glycerolipid metabolism	Telogen vs M-anagen	Hair growth	4	DGKA,ALDH2,ALDH9A1,AKR1A1
path:bta00830	Retinol metabolism	Telogen vs M-anagen	Hair growth	3	ADH1C,AOX1,ALDH1A1
path:bta04975	Fat digestion and absorption	Telogen vs M-anagen	Hair growth	2	APOA4,APOA1
path:bta03320	PPAR signaling pathway	Telogen vs M-anagen	Hair growth	6	PLIN2,HMGCS1,ACOX1,APOA1,RXRG,FABP4
path:bta01040	Biosynthesis of unsaturated fatty acids	Telogen vs M-anagen	Hair growth	2	HACD3,ACOX1
path:bta04923	Regulation of lipolysis in adipocytes	Telogen vs M-anagen	Hair growth	2	PTGS1,FABP4
path:bta00062	Fatty acid elongation	Telogen vs M-anagen	Hair growth	2	HACD3,THEM5
path:bta00061	Fatty acid biosynthesis	Telogen vs M-anagen	Hair growth	1	ACACA
path:bta00071	Fatty acid degradation	Telogen vs M-anagen	Hair growth	4	ALDH2,ALDH9A1,ACOX1,ADH1C
path:bta04920	Adipocytokine signaling pathway	Telogen vs M-anagen	Hair growth	1	RXRG
path:bta04915	Estrogen signaling pathway	Telogen vs M-anagen	Hair growth	10	KRT35,KRAS,HSPA2,HSP90AB1,HSPA8,HSP90AA1,HSP90B1,MMP2,KRT10,KRT15
path:bta04630	Jak-STAT signaling pathway	Telogen vs M-anagen	Hair growth	3	STAT6,PTPN6,AOX1
path:bta04110	Cell cycle	Telogen vs M-anagen	Hair growth	4	YWHAE,YWHAH,CDK6,MCM7
path:bta04370	VEGF signaling pathway	Telogen vs M-anagen	Hair growth	1	KRAS
path:bta04210	Apoptosis	Telogen vs M-anagen	Hair growth	4	KRAS,SPTAN1,EIF2S1,
path:bta03320	PPAR signaling pathway	Catagen vs L-anagen	Hair degeneration	5	PLIN2,ACAA1,ACSL1,ACOX1,RXRG
path:bta00061	Fatty acid biosynthesis	Catagen vs L-anagen	Hair degeneration	2	FASN,ACSL1
path:bta04920	Adipocytokine signaling pathway	Catagen vs L-anagen	Hair degeneration	2	ACSL1,RXRG
path:bta00071	Fatty acid degradation	Catagen vs L-anagen	Hair degeneration	3	ACAA1,ACSL1,ACOX1
path:bta00830	Retinol metabolism	Catagen vs L-anagen	Hair degeneration	1	ALDH1A1
path:bta00561	Glycerolipid metabolism	Catagen vs L-anagen	Hair degeneration	1	MGLL
path:bta04923	Regulation of lipolysis in adipocytes	Catagen vs L-anagen	Hair degeneration	1	MGLL
path:bta00062	Fatty acid elongation	Catagen vs L-anagen	Hair degeneration	1	TECR
path:bta04979	Cholesterol metabolism	Catagen vs L-anagen	Hair degeneration	1	APOA4
path:bta04110	Cell cycle	Catagen vs L-anagen	Hair degeneration	3	YWHAH,CDK6,HDAC2
path:bta04915	Estrogen signaling pathway	Catagen vs L-anagen	Hair degeneration	3	CALML5,KRT35,FKBP5
path:bta04310	Wnt signaling pathway	Catagen vs L-anagen	Hair degeneration	1	DAAM1
path:bta04010	MAPK signaling pathway	Catagen vs L-anagen	Hair degeneration	1	ARRB1
path:bta03320	PPAR signaling pathway	Catagen vs M-anagen	Hair degeneration	8	PLIN2,ACAA1,FABP5,ACSL1,EHHADH,APOA1,RXRG,PPARD
path:bta04920	Adipocytokine signaling pathway	Catagen vs M-anagen	Hair degeneration	5	ACSL1,SLC2A1,STAT3,RELA,RXRG
path:bta01040	Biosynthesis of unsaturated fatty acids	Catagen vs M-anagen	Hair degeneration	4	TECR,ACAA1,HSD17B12,HACD3
path:bta00062	Fatty acid elongation	Catagen vs M-anagen	Hair degeneration	3	TECR,HSD17B12,HACD3
path:bta00061	Fatty acid biosynthesis	Catagen vs M-anagen	Hair degeneration	2	FASN,ACSL1
path:bta00561	Glycerolipid metabolism	Catagen vs M-anagen	Hair degeneration	2	DGKA,MGLL
path:bta04975	Fat digestion and absorption	Catagen vs M-anagen	Hair degeneration	1	APOA1
path:bta04979	Cholesterol metabolism	Catagen vs M-anagen	Hair degeneration	2	APOA1,APOH
path:bta00071	Fatty acid degradation	Catagen vs M-anagen	Hair degeneration	3	ACAA1,ACSL1,EHHADH
path:bta04923	Regulation of lipolysis in adipocytes	Catagen vs M-anagen	Hair degeneration	1	MGLL
path:bta04915	Estrogen signaling pathway	Catagen vs M-anagen	Hair degeneration	9	CALML5,KRT27,KRT35,EGFR,ITPR3,HSPA2,HSP90B1,KRT10,KRT15
path:bta04310	Wnt signaling pathway	Catagen vs M-anagen	Hair degeneration	3	SFRP1,PPP3CA,PPARD
path:bta04630	Jak-STAT signaling pathway	Catagen vs M-anagen	Hair degeneration	2	EGFR,STAT3
path:bta04010	MAPK signaling pathway	Catagen vs M-anagen	Hair degeneration	4	EGFR,HSPA2,PPP3CA,RELA
path:bta04370	VEGF signaling pathway	Catagen vs M-anagen	Hair degeneration	1	PPP3CA
path:bta00600	Sphingolipid metabolism	Catagen vs Telogen	Hair resting	3	KDSR,CERS2,SPTLC1
path:bta00830	Retinol metabolism	Catagen vs Telogen	Hair resting	3	ADH1C,AOX1,ALDH1A1
path:bta00071	Fatty acid degradation	Catagen vs Telogen	Hair resting	5	ACADVL,ACSL3,ALDH9A1,ACOX1,ADH1C
path:bta00061	Fatty acid biosynthesis	Catagen vs Telogen	Hair resting	2	FASN,ACSL3
path:bta03320	PPAR signaling pathway	Catagen vs Telogen	Hair resting	4	PLIN2,ACSL3,ACOX1,PPARD
path:bta01040	Biosynthesis of unsaturated fatty acids	Catagen vs Telogen	Hair resting	2	TECR,ACOX1
path:bta04920	Adipocytokine signaling pathway	Catagen vs Telogen	Hair resting	2	ACSL3,SLC2A1
path:bta00565	Ether lipid metabolism	Catagen vs Telogen	Hair resting	1	PLD3
path:bta00561	Glycerolipid metabolism	Catagen vs Telogen	Hair resting	1	ALDH9A1
path:bta00062	Fatty acid elongation	Catagen vs Telogen	Hair resting	1	TECR
path:bta04915	Estrogen signaling pathway	Catagen vs Telogen	Hair resting	11	KRT27,KRT25,KRT26,KRT35,KRAS,HSP90AB1,HSPA1L,HSPA8,HSP90B1,MMP2,KRT10
path:bta04310	Wnt signaling pathway	Catagen vs Telogen	Hair resting	2	SERPINF1,PPARD
path:bta04630	Jak-STAT signaling pathway	Catagen vs Telogen	Hair resting	1	AOX1
path:bta04370	VEGF signaling pathway	Catagen vs Telogen	Hair resting	1	KRAS
