# Supplementary material for: Insights from Tandem Mass Tag (TMT) Proteomic Analysis on Protein Network Modification in Control of Yak Hair Follicle Cycle
Source: Int J Mol Sci. 2025 Feb 12;26(4):1532. doi: 10.3390/ijms26041532 (PMC11855600; doi:10.3390/ijms26041532)
Supplement: Supplementary file 1 [file ijms-26-01532-s001.zip › Table S2.xlsx]

## Sheet: Sheet1
Table S2: GO terms related to yak hair follicle cycle
TermID	GO Term	Go type	Time point	pvalue	Protein Symbol
GO:0006457	protein folding	BP	Hair growth	2.12026e-05	TBCC,HSP90AB1,DNAJA1,PDIA4,FKBP9,PPIA,HSP90AA1,DNAJB11,CCT7,PDIA3,CANX,CCT3,HSP90B1,CCT6A,TCP1,AARSD1,PPIB,HSPD1,MESD,TRAP1,ERP44
GO:0006412	translation	BP	Hair growth	5.77049e-05	NPAS2,RPL28,RPS4,RPL5,RPS15,RPL37,RPS27,RPS4Y1,RPL35A,RPS14,RPL12,RPL11,RPS19,EIF2S1,RPS20,RPS16,EEF1A1,RPS9,RPS3,,RPL22,RPSA,RPS5,RPS7
GO:0000028	ribosomal small subunit assembly	BP	Hair growth	0.000191911	RPS15,RPS27,RPS14,RPS19,RPS10,RPSA,RPS5
GO:0042572	retinol metabolic process	BP	Hair growth	0.00112623	RBP1,ADH1C,TTR,RBP4,ALDH1A1
GO:0006957	complement activation, alternative pathway	BP	Hair growth	0.00124099	C5,C8B,CFH,C8A,CFH,CFB,C3
GO:0007156	homophilic cell adhesion via plasma membrane adhesion molecules	BP	Hair growth	0.00435905	CDH1,NECTIN4,CDH13,NECTIN1,DSC3,DSC1,DSG1,BSG
GO:0009888	tissue development	BP	Hair growth	0.00456288	LAMC2,LAMA3,POSTN,LAMB3,POSTN,POSTN,LAMA2
GO:0016042	lipid catabolic process	BP	Hair growth	0.00456288	CES4A,APOA4,PCCA,PRDX6,PLBD1,PAFAH1B3,PLCH1
GO:0090181	regulation of cholesterol metabolic process	BP	Hair growth	0.00510216	TTC39B,FMO5,SERPINA12,EPHX2
GO:0006958	complement activation, classical pathway	BP	Hair growth	0.00516196	C5,C8B,C2,C1S,C4BPA,CRP,C8A,LOC107131209,,C3
GO:0007596	blood coagulation	BP	Hair growth	0.00603125	VWF,F3,PROS1,SERPINA10,PLG,PLG,KNG1,SERPIND1,KNG1
GO:2000582	positive regulation of ATP-dependent microtubule motor activity, plus-end-directed	BP	Hair growth	0.00645604	,DYNLL1,DYNLL2
GO:0051006	positive regulation of lipoprotein lipase activity	BP	Hair growth	0.00645604	APOA4,APOA1,APOH
GO:0010575	positive regulation of vascular endothelial growth factor production	BP	Hair growth	0.00645604	BSG,C5,C3
GO:0071307	cellular response to vitamin K	BP	Hair growth	0.00645604	POSTN,POSTN,POSTN
GO:0048771	tissue remodeling	BP	Hair growth	0.00645604	MMP2,PLG,PLG
GO:0030195	negative regulation of blood coagulation	BP	Hair growth	0.00645604	KNG1,APOH,KNG1
GO:1990000	amyloid fibril formation	BP	Hair growth	0.00645604	FKBP1A,GSN,GSN
GO:0009408	response to heat	BP	Hair growth	0.00806838	HSPA2,DNAJA1,HSP90AA1,DNAJA4,PLG,PLG
GO:0019509	L-methionine salvage from methylthioadenosine	BP	Hair growth	0.013054	ADI1,MRI1,ENOPH1,MTAP
GO:0006956	complement activation	BP	Hair growth	0.013054	CFI,LOC107131209,C8G,C3
GO:0007030	Golgi organization	BP	Hair growth	0.0140673	HOOK1,SEC16A,CORO7,ZW10,ARL1,TMED10,LMAN2,GOLPH3,LMAN1,CLASP2
GO:0050821	protein stabilization	BP	Hair growth	0.0195871	RPL5,SEC16A,HSP90AB1,DSG1,HSP90AA1,RPL11,CCT7,FLOT1,CCT3,PARK7,CCT6A,TCP1,AFM,APOA1,IFI30
GO:0034976	response to endoplasmic reticulum stress	BP	Hair growth	0.0212759	SEC16A,PDIA4,BCAP31,PDIA3,EIF2S1,FLOT1,OS9,ERP44
GO:0009615	response to virus	BP	Hair growth	0.0214075	DDX58,DDX21,CDK6,EEF1G,APOB,ACTA2
GO:0030010	establishment of cell polarity	BP	Hair growth	0.0222303	HSP90AB1,CORO7,HSP90AA1
GO:0090136	epithelial cell-cell adhesion	BP	Hair growth	0.0222303	DSP,SERPINB8,CTNNA1
GO:0032526	response to retinoic acid	BP	Hair growth	0.0222303	ADH1C,RBP4,RXRG
GO:0046470	phosphatidylcholine metabolic process	BP	Hair growth	0.0222303	APOA4,APOA1,PON1
GO:0046597	negative regulation of viral entry into host cell	BP	Hair growth	0.0222303	GSN,SNX3,GSN
GO:0055088	lipid homeostasis	BP	Hair growth	0.0222303	RBP1,ACOX1,ACACA
GO:0071681	cellular response to indole-3-methanol	BP	Hair growth	0.0222303	CDH1,JUP,CTNNA1
GO:0042026	protein refolding	BP	Hair growth	0.0244444	HSPA2,HSPA8,DNAJA4,HSPA5,HSPD1
GO:0008203	cholesterol metabolic process	BP	Hair growth	0.0244444	APOA4,APOB,CAT,SULT2B1,PON1
GO:0048146	positive regulation of fibroblast proliferation	BP	Hair growth	0.0260096	CDK6,NDUFS4,FN1,AQP1
GO:0061436	establishment of skin barrier	BP	Hair growth	0.0260096	CLDN1,KRT1,,
GO:0032728	positive regulation of interferon-beta production	BP	Hair growth	0.0260096	DDX58,TOMM70,HSP90AA1,FLOT1
GO:0042060	wound healing	BP	Hair growth	0.0260532	DSP,PPL,EVPL,EPPK1,DST,FN1,AQP1
GO:0002181	cytoplasmic translation	BP	Hair growth	0.0305341	RPL38,,RPL35A,RPL10A,RPLP0,RPL11,RPL22,RPSA,RPL18A
GO:0042632	cholesterol homeostasis	BP	Hair growth	0.0317025	APOA4,TTC39B,APOB,EPHX2,APOA1,FABP4
GO:0032212	positive regulation of telomere maintenance via telomerase	BP	Hair growth	0.0317025	LOC100848353,NEK7,CCT7,CCT3,CCT6A,TCP1
GO:2001269	positive regulation of cysteine-type endopeptidase activity involved in apoptotic signaling pathway	BP	Hair growth	0.0347324	GSN,GSN
GO:1905259	negative regulation of nitrosative stress-induced intrinsic apoptotic signaling pathway	BP	Hair growth	0.0347324	DNAJA1,PARK7
GO:0070973	protein localization to endoplasmic reticulum exit site	BP	Hair growth	0.0347324	SEC16A,BCAP31
GO:0086003	cardiac muscle cell contraction	BP	Hair growth	0.0347324	GSN,GSN
GO:0014891	striated muscle atrophy	BP	Hair growth	0.0347324	GSN,GSN
GO:1903903	regulation of establishment of T cell polarity	BP	Hair growth	0.0347324	GSN,GSN
GO:0032148	activation of protein kinase B activity	BP	Hair growth	0.0347324	PPIA,OSBPL8
GO:0009062	fatty acid catabolic process	BP	Hair growth	0.0347324	LOC513210,ACOX1
GO:2001214	positive regulation of vasculogenesis	BP	Hair growth	0.0347324	RAP1A,RRAS
GO:0019725	cellular homeostasis	BP	Hair growth	0.0347324	TNS2,AQP1
GO:0045723	positive regulation of fatty acid biosynthetic process	BP	Hair growth	0.0347324	APOA4,APOA1
GO:0016339	calcium-dependent cell-cell adhesion via plasma membrane cell adhesion molecules	BP	Hair growth	0.0347324	CDH13,DSC1
GO:0051180	vitamin transport	BP	Hair growth	0.0347324	AFM,APOA1
GO:0016032	viral process	BP	Hair growth	0.0347324	DYNLL1,FDPS
GO:0071674	mononuclear cell migration	BP	Hair growth	0.0347324	PLG,PLG
GO:0006084	acetyl-CoA metabolic process	BP	Hair growth	0.0347324	HMGCS1,ACACA
GO:0045903	positive regulation of translational fidelity	BP	Hair growth	0.0347324	RPS9,EIF2S3
GO:0097340	inhibition of cysteine-type endopeptidase activity	BP	Hair growth	0.0347324	CAST,CAST
GO:2000435	negative regulation of protein neddylation	BP	Hair growth	0.0347324	RPL5,RPL11
GO:1903909	regulation of receptor clustering	BP	Hair growth	0.0347324	GSN,GSN
GO:1900181	negative regulation of protein localization to nucleus	BP	Hair growth	0.0347324	TRIM29,CTNNA1
GO:0071285	cellular response to lithium ion	BP	Hair growth	0.0347324	CDH1,FABP4
GO:1902202	regulation of hepatocyte growth factor receptor signaling pathway	BP	Hair growth	0.0347324	PTPN1,PTPN2
GO:0097017	renal protein absorption	BP	Hair growth	0.0347324	GSN,GSN
GO:0090527	actin filament reorganization	BP	Hair growth	0.0347324	GSN,GSN
GO:0006068	ethanol catabolic process	BP	Hair growth	0.0347324	ALDH2,ADH1C
GO:0060707	trophoblast giant cell differentiation	BP	Hair growth	0.0347324	PLG,PLG
GO:2000427	positive regulation of apoptotic cell clearance	BP	Hair growth	0.0347324	C2,C3
GO:0010898	positive regulation of triglyceride catabolic process	BP	Hair growth	0.0347324	APOA4,APOA1
GO:0021955	central nervous system neuron axonogenesis	BP	Hair growth	0.0347324	HSP90AB1,HSP90AA1
GO:0060352	cell adhesion molecule production	BP	Hair growth	0.0347324	PPIA,GOLPH3
GO:0099183	trans-synaptic signaling by BDNF, modulating synaptic transmission	BP	Hair growth	0.0347324	PLG,PLG
GO:1903906	regulation of plasma membrane raft polarization	BP	Hair growth	0.0347324	GSN,GSN
GO:1902177	positive regulation of oxidative stress-induced intrinsic apoptotic signaling pathway	BP	Hair growth	0.0347324	SFPQ,PARK7
GO:0071801	regulation of podosome assembly	BP	Hair growth	0.0347324	GSN,GSN
GO:1902174	positive regulation of keratinocyte apoptotic process	BP	Hair growth	0.0347324	GSN,GSN
GO:0030300	regulation of intestinal cholesterol absorption	BP	Hair growth	0.0347324	APOA4,APOA1
GO:1904851	positive regulation of establishment of protein localization to telomere	BP	Hair growth	0.0444772	CCT7,CCT3,CCT6A,TCP1
GO:0034599	cellular response to oxidative stress	BP	Hair growth	0.0447516	MSRA,GSR,PPIA,PYCR1,EIF2S1,PARK7
GO:0008593	regulation of Notch signaling pathway	BP	Hair growth	0.0479225	POSTN,POSTN,POSTN
GO:0007204	positive regulation of cytosolic calcium ion concentration	BP	Hair growth	0.0479225	BCAP31,KNG1,KNG1
GO:0045110	intermediate filament bundle assembly	BP	Hair growth	0.0479225	EPPK1,KRT14,PKP1
GO:0001954	positive regulation of cell-matrix adhesion	BP	Hair growth	0.0479225	CDH13,CDK6,JUP
GO:0030212	hyaluronan metabolic process	BP	Hair growth	0.0479225	ITIH2,ITIH4,ITIH4
GO:0051290	protein heterotetramerization	BP	Hair growth	0.0479225	KRT1,NUDT21,KRT10
GO:0009409	response to cold	BP	Hair growth	0.0479225	HSPA2,HSP90AA1,HSPD1
GO:0005980	glycogen catabolic process	BP	Hair growth	0.0479225	AGL,PFKM,PYGB
GO:0007162	negative regulation of cell adhesion	BP	Hair growth	0.0479225	CDH13,KNG1,KNG1
GO:0007157	heterophilic cell-cell adhesion via plasma membrane cell adhesion molecules	BP	Hair growth	0.0479225	LGALS7,NECTIN4,NECTIN1
GO:0005788	endoplasmic reticulum lumen	CC	Hair growth	4.23047e-05	PDIA4,DNAJB11,SERPINH1,TXNDC5,PDIA3,COLGALT1,HSPA5,PPIB,P4HA1,OS9,PDIA6,PDIA5,ERP44
GO:0005576	extracellular region	CC	Hair growth	0.000129718	BDA20,TUFT1,PSAP,VWF,DSC3,HSP90AB1,DMKN,PLAC9,PPIA,LOC104970193,ITIH2,MFGE8,SPON1,PAPLN,C5,KLK6,C8B,C2,MXRA5,FN1,TIMP2,SPINK5,PROS1,PLBD1,MMP2,LAMA2,C4BPA,TTR,RBP4,ITIH4,CFH,IFI30,PLG,C8A,PLG,KNG1,A1BG,C8G,CFH,APOH,ITIH4,CFB,KNG1,PXDN
GO:0001533	cornified envelope	CC	Hair growth	0.000180562	DSP,LORICRIN,EVPL,KRT1,,,CNFN,CSTA
GO:0030057	desmosome	CC	Hair growth	0.000286334	DSP,DSC3,DSC1,POF1B,PKP3,DSG1,PNN,JUP,PKP1
GO:0022627	cytosolic small ribosomal subunit	CC	Hair growth	0.000809248	RPS4,RPS15,RPS27,RPS4Y1,RPS14,RPS19,RPS10,RPS20,RPS16,RPS9,RPS3,,RPSA,RPS5,RPS7
GO:0005615	extracellular space	CC	Hair growth	0.000956925	CES4A,LGALS7,LXN,FBLN7,PSAP,ITM2B,CDH13,MANF,KARS1,VWF,COCH,TACSTD2,CTHRC1,COL17A1,DMKN,POSTN,DNAJB11,SERPINB8,SERPINH1,POSTN,TPSB1,PDIA3,S100A10,PTGIS,MFGE8,LRRC17,GSN,S100A13,POSTN,F3,C5,LMAN2,LOC101908350,COL6A5,CP,PCOLCE,SERPINA12,FN1,TIMP2,COL6A5,SERPINB6,PROS1,PLBD1,,C1S,LUM,MMP2,AFM,CRP,TTR,CREG1,GC,RBP4,SERPINA10,GSN,KNG1,SERPINA5,LOC107131209,SERPIND1,SERPINB13,PON1,CNP,CSTA,C3,KNG1,PXDN…
GO:0005793	endoplasmic reticulum-Golgi intermediate compartment	CC	Hair growth	0.00309095	SERPINH1,SEC22B,LRPAP1,HSPA5,TMED10,LMAN2,PTPN2,FN1,ERP44,LMAN1
GO:0015935	small ribosomal subunit	CC	Hair growth	0.0039992	RPS15,RPS20,RPS16,RPS9,RPS5
GO:0005840	ribosome	CC	Hair growth	0.00512041	NPAS2,RPL5,RPL35A,RPLP0,RPS14,RPL11,RPS19,RPS16,RACK1,RPL22,RPS5,RPS7
GO:0008250	oligosaccharyltransferase complex	CC	Hair growth	0.0059224	RPN1,DDOST,OSTC,RPN2
GO:0016342	catenin complex	CC	Hair growth	0.0150483	CDH1,CDH13,JUP,CTNNA1
GO:0034361	very-low-density lipoprotein particle	CC	Hair growth	0.0150483	APOA4,APOB,APOA1,APOH
GO:0042470	melanosome	CC	Hair growth	0.0223237	YWHAE,HSP90AB1,PDIA4,HSPA8,HSP90AA1,PDIA3,FLOT1,HSP90B1,PPIB,ANXA6,AHCY,TMED10,SND1,CNP
GO:1990124	messenger ribonucleoprotein complex	CC	Hair growth	0.0248225	YBX1,PKP3,PKP1
GO:0042627	chylomicron	CC	Hair growth	0.0248225	APOA4,APOA1,APOH
GO:0034663	endoplasmic reticulum chaperone complex	CC	Hair growth	0.0248225	HSPA5,PPIB,HYOU1
GO:0005850	eukaryotic translation initiation factor 2 complex	CC	Hair growth	0.0248225	EIF2S2,EIF2S1,EIF2S3
GO:0034364	high-density lipoprotein particle	CC	Hair growth	0.0248225	APOA4,APOA1,APOH
GO:0005778	peroxisomal membrane	CC	Hair growth	0.0248225	ATAD1,ACOX1,CAT
GO:0031012	extracellular matrix	CC	Hair growth	0.0274125	FBLN7,VWF,GLG1,COL17A1,POSTN,POSTN,LRRC17,SPON1,PAPLN,POSTN,F3,TIMP2,LUM,MMP2
GO:0005802	trans-Golgi network	CC	Hair growth	0.0295053	CDH1,CORO7,POSTN,POSTN,POSTN,ARL1,GOLPH3,VPS53,CLASP2
GO:0016528	sarcoplasm	CC	Hair growth	0.0375377	GSN,GSN
GO:0044294	dendritic growth cone	CC	Hair growth	0.0375377	HSP90AB1,HSP90AA1
GO:0022625	cytosolic large ribosomal subunit	CC	Hair growth	0.0406184	RPL38,RPL28,RPL5,RPL37,,RPL35A,RPL10A,RPLP0,,RPL12,RPL11,RPL30,RPL18A
GO:0003735	structural constituent of ribosome	MF	Hair growth	5.1168e-05	NPAS2,RPL38,RPL28,RPS4,RPL5,RPS15,RPL37,,RPS27,RPS4Y1,RPL35A,RPL10A,RPLP0,,RPS14,RPL12,RPL11,RPS19,RPS10,RPS20,RPS16,RPS9,RPL30,RPS3,,RPL22,RPSA,RPL18A,RPS5,RPS7
GO:0050750	low-density lipoprotein particle receptor binding	MF	Hair growth	0.000615118	DNAJA1,LRPAP1,HSP90B1,MESD,APOB,LANCL1,CRP
GO:0045295	gamma-catenin binding	MF	Hair growth	0.00130336	CDH1,DSC3,DSG1,CTNNA1
GO:0045296	cadherin binding	MF	Hair growth	0.00141542	CDH1,CDH13,PKP3,NDRG1,JUP,PKP1,CTNNA1
GO:0051082	unfolded protein binding	MF	Hair growth	0.00159149	HSPA2,HSP90AB1,DNAJA1,HSPA8,HSP90AA1,DNAJB11,SERPINH1,DNAJA4,CCT7,CANX,CCT3,HSP90B1,CCT6A,HSPA5,TCP1,TRAP1
GO:0019843	rRNA binding	MF	Hair growth	0.00166917	RPS4,RPL37,DDX21,,RPS4Y1,RPL11,RPS9,RPS5
GO:0044183	protein folding chaperone	MF	Hair growth	0.00459289	HSPA2,HSP90AB1,HSPA8,HSP90AA1,CCT7,CCT3,CCT6A,HSPA5,TCP1
GO:0008097	5S rRNA binding	MF	Hair growth	0.00687731	RPL5,RPL11,TST
GO:0003756	protein disulfide isomerase activity	MF	Hair growth	0.00828456	PDIA4,PDIA3,PDIA6,PDIA5,ERP44
GO:0000049	tRNA binding	MF	Hair growth	0.0101842	KARS1,DTD1,RPL35A,AIMP1,YARS1,EEF1A1,SARS1,EIF2S3,IARS1
GO:0016887	ATPase activity	MF	Hair growth	0.0103424	ATAD1,HSPA2,HSP90AB1,VPS4A,HSPA8,HSP90AA1,HSPH1,ABCF1,MYL9,CCT7,CCT3,HSP90B1,CCT6A,HSPA5,TCP1,HSPD1,HYOU1,TRAP1,ABCB9
GO:0051959	dynein light intermediate chain binding	MF	Hair growth	0.0140982	HOOK1,,DYNLL1,DYNLL2
GO:0003723	RNA binding	MF	Hair growth	0.0193999	RPS4,RPS15,YBX1,RPL37,DDX21,SMARCE1,SERBP1,SRSF6,YTHDF3,RPS27,RPS4Y1,SAFB,RPL10A,DDX5,,NCL,ACO1,HDLBP,RPL11,LSM8,RPS19,HNRPC,SFPQ,RPS10,DDX3X,MTRES1,RPS20,MAGOH,RPS16,HSP90B1,MATR3,PABPC1,SNRPG,PSPC1,RPL30,PTBP1,HNRNPDL,RPS3,RPL22,RNPS1,DARS1,SND1,PRPF6,PABPC4,,TAF15,,CNP,RPS5
GO:0019899	enzyme binding	MF	Hair growth	0.0233749	HSPA2,YWHAH,PCCA,PKP3,EIF4E,GSTM3,HACD3,ANXA6,GOLPH3,CAT,APOA1,BANF1
GO:0050839	cell adhesion molecule binding	MF	Hair growth	0.0290244	CDH1,DSP,NECTIN1,POSTN,POSTN,PTPN6,POSTN
GO:0004866	endopeptidase inhibitor activity	MF	Hair growth	0.0348792	C5,KNG1,LOC107131209,C3,KNG1,A2M
GO:0008201	heparin binding	MF	Hair growth	0.0355742	FBLN7,POSTN,ANXA4,POSTN,LRPAP1,POSTN,ANXA6,RPL22,APOB,PCOLCE,FN1,SERPINA5,APOH
GO:0010859	calcium-dependent cysteine-type endopeptidase inhibitor activity	MF	Hair growth	0.0362264	CAST,CAST
GO:1990782	protein tyrosine kinase binding	MF	Hair growth	0.0362264	HSP90AA1,KHDRBS1
GO:0036313	phosphatidylinositol 3-kinase catalytic subunit binding	MF	Hair growth	0.0362264	GSN,GSN
GO:0019826	oxygen sensor activity	MF	Hair growth	0.0362264	PARK7,NDUFS2
GO:0004031	aldehyde oxidase activity	MF	Hair growth	0.0362264	FMO5,AOX1
GO:0055131	C3HC4-type RING finger domain binding	MF	Hair growth	0.0362264	DNAJA1,HSPA8
GO:0004792	thiosulfate sulfurtransferase activity	MF	Hair growth	0.0362264	MPST,TST
GO:0035473	lipase binding	MF	Hair growth	0.0362264	LRPAP1,APOB
GO:0047184	1-acylglycerophosphocholine O-acyltransferase activity	MF	Hair growth	0.0362264	LPCAT2,PRDX6
GO:0016651	oxidoreductase activity, acting on NAD(P)H	MF	Hair growth	0.0362264	NDUFS4,NDUFS2
GO:0004620	phospholipase activity	MF	Hair growth	0.0362264	PLBD1,SEC23IP
GO:0003841	1-acylglycerol-3-phosphate O-acyltransferase activity	MF	Hair growth	0.0362264	LPCAT2,AGPAT3
GO:0005198	structural molecule activity	MF	Hair growth	0.0373932	CLDN1,KRT35,KRT23,COPE,DSP,PPL,EVPL,COPB2,EPPK1,DST,JUP,KRT14,KRT10,,,KRT15,CTNNA1
GO:0019900	kinase binding	MF	Hair growth	0.0413794	PARK7,TNS2,PFKL,PLG,PLG
GO:0016491	oxidoreductase activity	MF	Hair growth	0.0443014	ADI1,UQCRFS1,POR,QDPR,ADH1C,CP,DHRS7,GLYR1,IFI30
GO:0004252	serine-type endopeptidase activity	MF	Hair growth	0.0447767	TPSB1,F3,KLK6,C2,C1S,CFI,PLG,PLG,CFB,CD5L
GO:0046914	transition metal ion binding	MF	Hair growth	0.0476936	TCHH,,,LOC112445860
GO:0097110	scaffold protein binding	MF	Hair growth	0.0490544	DSP,KRT8,HSP90AA1,KRT5,PARK7,KRT15
GO:0031072	heat shock protein binding	MF	Hair growth	0.0490544	HSPA2,HSPA8,DNAJA4,HSPA5,LMAN2,APOA1
GO:0004867	serine-type endopeptidase inhibitor activity	MF	Hair growth	0.0494326	SERPINB8,SERPINH1,ITIH2,PAPLN,SERPINA12,SPINK5,SERPINB6,SERPINA10,ITIH4,SERPINA5,SERPIND1,SERPINB13,ITIH4,A2M
GO:0006958	complement activation, classical pathway	BP	Hair degeneration	3.42205e-08	C5,C8B,C2,C1R,C1S,C7,C4BPA,C9,CRP,C8A,LOC107131209,,C3,,
GO:0010951	negative regulation of endopeptidase activity	BP	Hair degeneration	4.20801e-07	SERPINB12,SERPINA3-8,SERPINA3-4,AHSG,SERPINA3-2,SERPINA10,SERPING1,SERPINC1,KNG1,SERPINA5,SERPINA1,SERPIND1,SERPINB13,LOC107131803,,SERPINA3-7,KNG1,HRG
GO:0006957	complement activation, alternative pathway	BP	Hair degeneration	1.12074e-06	C5,C8B,C7,C9,CFH,C8A,CFH,CFB,C3
GO:0007596	blood coagulation	BP	Hair degeneration	2.6133e-05	ANXA8,PROS1,SERPINA10,PLG,PLG,SERPINC1,KNG1,SERPIND1,F10,KNG1,F9
GO:0086073	bundle of His cell-Purkinje myocyte adhesion involved in cell communication	BP	Hair degeneration	6.36422e-05	PKP2,DSP,DSC2,DSG2,JUP
GO:0098609	cell-cell adhesion	BP	Hair degeneration	0.000265521	PKP2,EGFR,DSP,DSC3,DSC2,CTNND1,DSG2,DSC1,LAMA3,PKP3,DSG1,CDSN,PKP1
GO:0050680	negative regulation of epithelial cell proliferation	BP	Hair degeneration	0.00103593	SFRP1,CDK6,EPPK1,KRT5,PPARD
GO:0086091	regulation of heart rate by cardiac conduction	BP	Hair degeneration	0.00103593	PKP2,DSP,DSC2,DSG2,JUP
GO:0098911	regulation of ventricular cardiac muscle cell action potential	BP	Hair degeneration	0.00103593	PKP2,DSP,DSC2,DSG2,JUP
GO:0061436	establishment of skin barrier	BP	Hair degeneration	0.00103593	FA2H,CLDN1,KRT1,,
GO:0042060	wound healing	BP	Hair degeneration	0.00135722	DSP,PPL,EVPL,EPPK1,DST,FN1,AQP1,PPARD
GO:0002934	desmosome organization	BP	Hair degeneration	0.00195352	PKP2,DSP,NECTIN1,DSG2
GO:0007043	cell-cell junction assembly	BP	Hair degeneration	0.00195352	PKP2,CTNND1,PKP3,PKP1
GO:0045110	intermediate filament bundle assembly	BP	Hair degeneration	0.00195352	PKP2,EPPK1,KRT14,PKP1
GO:0045087	innate immune response	BP	Hair degeneration	0.00260361	DDX58,RNF39,LGALS3,FER,G3BP1,C2,C1S,CFI,C7,C4BPA,RELA,CRP,LOC107131209,JCHAIN,,,
GO:0030195	negative regulation of blood coagulation	BP	Hair degeneration	0.00305716	KNG1,APOH,KNG1
GO:0007156	homophilic cell adhesion via plasma membrane adhesion molecules	BP	Hair degeneration	0.00455273	CDH1,NECTIN1,DSC3,DSC2,DSG2,DSC1,DSG1
GO:0007416	synapse assembly	BP	Hair degeneration	0.00518834	CDH1,SPTBN2,DBNL,CDK5
GO:0006956	complement activation	BP	Hair degeneration	0.00518834	CFI,LOC107131209,C8G,C3
GO:0071456	cellular response to hypoxia	BP	Hair degeneration	0.00631842	SFRP1,AK4,NDRG1,HYOU1,AQP1,PPARD
GO:0009888	tissue development	BP	Hair degeneration	0.00631842	LAMC2,LAMA3,POSTN,LAMB3,POSTN,LAMA2
GO:0042026	protein refolding	BP	Hair degeneration	0.00851526	HSPA2,DNAJA4,HSPA5,HSPD1,HSPA6
GO:0019835	cytolysis	BP	Hair degeneration	0.0107249	C8B,C7,C9,C8A
GO:0031638	zymogen activation	BP	Hair degeneration	0.0107249	CTSH,C1R,F9,CD5L
GO:0098869	cellular oxidant detoxification	BP	Hair degeneration	0.0109038	HBE1,HBB,HBA
GO:0002159	desmosome assembly	BP	Hair degeneration	0.0109038	PKP2,PKP3,JUP
GO:0045745	positive regulation of G protein-coupled receptor signaling pathway	BP	Hair degeneration	0.0109038	KLK6,TMOD2,C3
GO:0003094	glomerular filtration	BP	Hair degeneration	0.0109038	MYO1E,JCHAIN,AQP1
GO:0032526	response to retinoic acid	BP	Hair degeneration	0.0109038	CTSH,RBP4,RXRG
GO:0009408	response to heat	BP	Hair degeneration	0.0137763	PSIP1,HSPA2,DNAJA4,PLG,PLG
GO:0006651	diacylglycerol biosynthetic process	BP	Hair degeneration	0.0211138	,MOGAT2
GO:0070102	interleukin-6-mediated signaling pathway	BP	Hair degeneration	0.0211138	FER,STAT3
GO:0044331	cell-cell adhesion mediated by cadherin	BP	Hair degeneration	0.0211138	CTNND1,FER
GO:0000972	transcription-dependent tethering of RNA polymerase II gene DNA at nuclear periphery	BP	Hair degeneration	0.0211138	NUP133,RAE1
GO:0030148	sphingolipid biosynthetic process	BP	Hair degeneration	0.0211138	KDSR,HACD3
GO:0099183	trans-synaptic signaling by BDNF, modulating synaptic transmission	BP	Hair degeneration	0.0211138	PLG,PLG
GO:0060707	trophoblast giant cell differentiation	BP	Hair degeneration	0.0211138	PLG,PLG
GO:2000427	positive regulation of apoptotic cell clearance	BP	Hair degeneration	0.0211138	C2,C3
GO:0042633	hair cycle	BP	Hair degeneration	0.0211138	PPP1R13L,KRT14
GO:0006656	phosphatidylcholine biosynthetic process	BP	Hair degeneration	0.0211138	FABP5,APOA1
GO:0030497	fatty acid elongation	BP	Hair degeneration	0.0211138	TECR,HACD3
GO:0045786	negative regulation of cell cycle	BP	Hair degeneration	0.0211138	CDK6,CDK5
GO:0042761	very long-chain fatty acid biosynthetic process	BP	Hair degeneration	0.0211138	TECR,HACD3
GO:0098974	postsynaptic actin cytoskeleton organization	BP	Hair degeneration	0.0211138	WASF2,DBNL
GO:0045668	negative regulation of osteoblast differentiation	BP	Hair degeneration	0.0211138	SFRP1,CDK6
GO:1902895	positive regulation of pri-miRNA transcription by RNA polymerase II	BP	Hair degeneration	0.0211138	STAT3,RELA
GO:0019953	sexual reproduction	BP	Hair degeneration	0.0211138	HEXA,STAT3
GO:0000083	regulation of transcription involved in G1/S transition of mitotic cell cycle	BP	Hair degeneration	0.0211138	CDK16,CDK5
GO:0071674	mononuclear cell migration	BP	Hair degeneration	0.0211138	PLG,PLG
GO:0046475	glycerophospholipid catabolic process	BP	Hair degeneration	0.0211138	GDPD3,PLA2G4E
GO:0048227	plasma membrane to endosome transport	BP	Hair degeneration	0.0211138	RAB5C,RAB35
GO:0050730	regulation of peptidyl-tyrosine phosphorylation	BP	Hair degeneration	0.0211138	EGFR,HRG
GO:0051180	vitamin transport	BP	Hair degeneration	0.0211138	AFM,APOA1
GO:0007162	negative regulation of cell adhesion	BP	Hair degeneration	0.0243292	KNG1,KNG1,HRG
GO:0001954	positive regulation of cell-matrix adhesion	BP	Hair degeneration	0.0243292	SFRP1,CDK6,JUP
GO:0090314	positive regulation of protein targeting to membrane	BP	Hair degeneration	0.0243292	FIS1,PDZK1,CDK5
GO:0051290	protein heterotetramerization	BP	Hair degeneration	0.0243292	CPSF7,KRT1,KRT10
GO:0016042	lipid catabolic process	BP	Hair degeneration	0.0299357	CES4A,LOC508916,IAH1,PAFAH1B3,PLCH1
GO:0006953	acute-phase response	BP	Hair degeneration	0.0303667	FN1,AHSG,ITIH4,ITIH4
GO:0042730	fibrinolysis	BP	Hair degeneration	0.0303667	PROS1,PLG,PLG,HRG
GO:0045104	intermediate filament cytoskeleton organization	BP	Hair degeneration	0.041164	DSP,PPL,EVPL,EPPK1,DST
GO:0009887	animal organ morphogenesis	BP	Hair degeneration	0.041164	LAMC2,LAMA3,LAMB3,LAMA2,RELA
GO:0006487	protein N-linked glycosylation	BP	Hair degeneration	0.0434701	GFPT1,PGM3,RPN2
GO:0007032	endosome organization	BP	Hair degeneration	0.0434701	DNAJC13,HOOK1,ANXA8
GO:0008544	epidermis development	BP	Hair degeneration	0.0434701	CST6,EVPL,SCEL
GO:0008045	motor neuron axon guidance	BP	Hair degeneration	0.0434701	LAMC2,ALCAM,CDK5
GO:0006633	fatty acid biosynthetic process	BP	Hair degeneration	0.0434701	FA2H,FASN,HSD17B12
GO:0005576	extracellular region	CC	Hair degeneration	8.64861e-07	B2M,TUFT1,DSC3,DMKN,LOC538435,LOC104970193,CDSN,SPON1,PAPLN,C5,KLK6,C8B,C2,MXRA5,FBLN2,FN1,QPCT,PROS1,HAPLN3,AHSG,C7,LAMA2,C4BPA,C9,TTR,RBP4,ITIH4,CFH,PLG,C8A,PLG,KNG1,PDGFRL,C8G,CFH,APOH,,ITIH4,CFB,KNG1,PXDN,HRG
GO:0030057	desmosome	CC	Hair degeneration	2.95632e-06	DSP,DSC3,DSC2,DSG2,DSC1,POF1B,PKP3,DSG1,JUP,PKP1
GO:0005615	extracellular space	CC	Hair degeneration	5.16829e-06	CES4A,LOC508916,TMSB4,SFRP1,FABP5,FBLN7,TPSB1,ITM2B,LGALS3,SERPINB12,COCH,TACSTD2,COL17A1,DMKN,POSTN,POSTN,TPSB1,PDIA3,CTSK,C5,CTSH,C1R,CST3,FN1,PROS1,,C1S,SERPINA3-8,SERPINA3-4,AFM,AHSG,SERPINA3-2,C9,CRP,TTR,GC,RBP4,SERPINA10,GSN,SERPING1,SERPINC1,LOC506828,KNG1,SERPINA5,LOC107131209,SERPINA1,SERPIND1,SERPINB13,F10,PON1,CNP,GC,LOC107131803,,SERPINA3-7,LOC506828,C3,KNG1,HPX,F9,PXDN,A2M,LOC1124458…
GO:0045095	keratin filament	CC	Hair degeneration	8.25683e-05	,KRT71,KRT84,KRT75,KRT79,KRT6A,EPPK1,KRT5,KRT80,KRT1,KRT14,KRTAP3-3,KRT78,KRT77
GO:0005579	membrane attack complex	CC	Hair degeneration	0.00023542	C5,C8B,C7,C9,C8A,C8G
GO:0001533	cornified envelope	CC	Hair degeneration	0.000310251	CST6,DSP,LORICRIN,EVPL,KRT1,,
GO:0014704	intercalated disc	CC	Hair degeneration	0.00259463	PKP2,DSP,DSC2,DSG2,GJA1,JUP
GO:0005882	intermediate filament	CC	Hair degeneration	0.00373547	KRT13,KRT27,KRT35,KRT23,PKP2,KRT9,DSP,JUP,KRT14,KRT10,KRT15
GO:0005912	adherens junction	CC	Hair degeneration	0.00644049	MYO1E,CDH1,PKP2,NECTIN1,DSC2,CTNND1,POF1B,PKP3,NDRG1,JUP,PKP1
GO:0005788	endoplasmic reticulum lumen	CC	Hair degeneration	0.0110571	PDIA4,PDIA3,COLGALT1,HSPA5,PPIB,P4HA1,PDIA5,ERP44
GO:0034663	endoplasmic reticulum chaperone complex	CC	Hair degeneration	0.0119108	HSPA5,PPIB,HYOU1
GO:0031838	haptoglobin-hemoglobin complex	CC	Hair degeneration	0.0119108	HBE1,HBB,HBA
GO:0005833	hemoglobin complex	CC	Hair degeneration	0.0119108	HBE1,HBB,HBA
GO:0042583	chromaffin granule	CC	Hair degeneration	0.0119845	SERPINA3-8,SERPINA3-4,SERPINA3-2,SERPINA3-7
GO:0001401	SAM complex	CC	Hair degeneration	0.022447	MTX2,SAMM50
GO:0005779	integral component of peroxisomal membrane	CC	Hair degeneration	0.022447	FAR2,FIS1
GO:0016021	integral component of membrane	CC	Hair degeneration	0.0249056	GDPD3,,KDSR,PTDSS1,FA2H,MOGAT2,NDUFB8,TECR,FIS1,HSPA4L,ACER1,STX4,EPCAM,ERMP1,CDH1,TEX2,SPTLC1,EGFR,ITPR3,ALCAM,HSD17B12,LPCAT2,NDUFA4,NECTIN1,F11R,DSC3,SAMM50,DSC2,TACSTD2,DSG2,DSC1,COL17A1,DMKN,GJA1,CORO7,DSG1,TMEM43,SLC2A1,DDOST,FAF1,UQCRFS1,HNRNPDL,ANXA6,HYOU1,LRRC59,TOMM22,RELL1,SCCPDH,LYVE1,PLG,RPN2,PLG,LAMP2,,,AQP1,,ABCB9
GO:0030056	hemidesmosome	CC	Hair degeneration	0.0471301	COL17A1,EPPK1,DST
GO:0016342	catenin complex	CC	Hair degeneration	0.0471301	CDH1,CTNND1,JUP
GO:0016324	apical plasma membrane	CC	Hair degeneration	0.0483713	CLDN1,PDZK1,HIP1R,GJA1,SPTBN2,CTSK,SLC2A1,FN1,AQP1
GO:0004867	serine-type endopeptidase inhibitor activity	MF	Hair degeneration	6.28288e-07	SERPINB12,PAPLN,SERPINA3-8,SERPINA3-4,SERPINA3-2,SERPINA10,ITIH4,SERPING1,SERPINC1,LOC506828,SERPINA5,SERPINA1,SERPIND1,SERPINB13,ITIH4,LOC107131803,,SERPINA3-7,LOC506828,A2M,HRG
GO:0004866	endopeptidase inhibitor activity	MF	Hair degeneration	2.48996e-06	C5,AHSG,LOC506828,KNG1,LOC107131209,LOC506828,C3,KNG1,A2M,HRG
GO:0004252	serine-type endopeptidase activity	MF	Hair degeneration	2.74846e-05	TPSB1,TPSB1,KLK6,CTSH,C2,C1R,C1S,CFI,PLG,PLG,F10,CFB,F9,CD5L
GO:0004869	cysteine-type endopeptidase inhibitor activity	MF	Hair degeneration	3.1829e-05	CST6,CST3,SERPINA3-8,SERPINA3-4,AHSG,SERPINA3-2,KNG1,SERPINA3-7,KNG1,HRG
GO:0005509	calcium ion binding	MF	Hair degeneration	0.00010522	CALML5,S100A2,PSPH,PLA2G4E,FBLN7,CDH1,ANXA8,ITPR3,LPCAT2,SPTAN1,DSC3,DSC2,DSG2,DSC1,DGKA,DSG1,CHP2,MYL9,DST,ANXA6,C1R,FBLN2,PROS1,GPD2,C1S,,CRP,GSN,PLCH1,RCN1,F10,PON1,F9,LOC112445860,S100A7
GO:0046914	transition metal ion binding	MF	Hair degeneration	0.000212579	TCHHL1,S100A2,,,LOC112445860,S100A7
GO:0045296	cadherin binding	MF	Hair degeneration	0.000276521	CDH1,PKP2,CTNND1,PKP3,NDRG1,JUP,PKP1
GO:0005198	structural molecule activity	MF	Hair degeneration	0.00110209	KRT13,KRT27,CLDN1,KRT35,KRT23,KRT9,DSP,PPL,EVPL,EPPK1,DST,JUP,KRT14,KRTAP3-3,KRT10,,,KRT15
GO:0019899	enzyme binding	MF	Hair degeneration	0.00917168	EHHADH,HSPA2,PKP3,KRT79,GSTM3,HACD3,ANXA6,GOLPH3,APOA1,BANF1,LAMP2
GO:0045295	gamma-catenin binding	MF	Hair degeneration	0.0113247	CDH1,DSC3,DSG1
GO:0080025	phosphatidylinositol-3,5-bisphosphate binding	MF	Hair degeneration	0.0113247	PLA2G4E,HIP1R,SNX3
GO:0043177	organic acid binding	MF	Hair degeneration	0.0113247	HBE1,HBB,HBA
GO:0031072	heat shock protein binding	MF	Hair degeneration	0.0151844	CDC37,HSPA2,DNAJA4,HSPA5,APOA1,HSPA6
GO:0034987	immunoglobulin receptor binding	MF	Hair degeneration	0.0199086	JCHAIN,,,
GO:0003756	protein disulfide isomerase activity	MF	Hair degeneration	0.0199086	PDIA4,PDIA3,PDIA5,ERP44
GO:0003846	2-acylglycerol O-acyltransferase activity	MF	Hair degeneration	0.0216768	,MOGAT2
GO:0004771	sterol esterase activity	MF	Hair degeneration	0.0216768	CES4A,LOC508916
GO:0090482	vitamin transmembrane transporter activity	MF	Hair degeneration	0.0216768	GC,GC
GO:1902118	calcidiol binding	MF	Hair degeneration	0.0216768	GC,GC
GO:0030549	acetylcholine receptor activator activity	MF	Hair degeneration	0.0216768	LY6G6E,CDK5
GO:0004478	methionine adenosyltransferase activity	MF	Hair degeneration	0.0216768	MAT1A,MAT2A
GO:0004879	nuclear receptor activity	MF	Hair degeneration	0.0216768	RXRG,PPARD
GO:0051018	protein kinase A binding	MF	Hair degeneration	0.0216768	WASF2,AKAP12
GO:0004693	cyclin-dependent protein serine/threonine kinase activity	MF	Hair degeneration	0.0216768	CDK6,CDK5
GO:0008374	O-acyltransferase activity	MF	Hair degeneration	0.0216768	,MOGAT2
GO:0015232	heme transmembrane transporter activity	MF	Hair degeneration	0.0216768	PGRMC2,HPX
GO:0005499	vitamin D binding	MF	Hair degeneration	0.0216768	GC,GC
GO:0004806	triglyceride lipase activity	MF	Hair degeneration	0.0216768	CES4A,LOC508916
GO:0005344	oxygen carrier activity	MF	Hair degeneration	0.0252284	HBE1,HBB,HBA
GO:0045294	alpha-catenin binding	MF	Hair degeneration	0.0252284	PKP2,PKP3,JUP
GO:0030280	structural constituent of skin epidermis	MF	Hair degeneration	0.0252284	KRT84,LORICRIN,KRT1
GO:0050839	cell adhesion molecule binding	MF	Hair degeneration	0.0290078	CDH1,DSP,NECTIN1,DSG2,POSTN,POSTN
GO:0008201	heparin binding	MF	Hair degeneration	0.0305396	SFRP1,FBLN7,HSD17B12,POSTN,POSTN,ANXA6,FN1,SERPINC1,SERPINA5,APOH,HRG
GO:0005102	signaling receptor binding	MF	Hair degeneration	0.0365645	LAMC2,CTNND1,FER,FN1,LAMA2,PLG,PLG,KNG1,KNG1,HRG
GO:0016887	ATPase activity	MF	Hair degeneration	0.0431343	HSPA4L,KIF13B,SMARCA2,ABCF2,HSPA2,VPS4A,MYL9,HSP90B1,HSPA5,HSPD1,HYOU1,TRAP1,HSPA6,ABCB9
GO:0016746	transferase activity, transferring acyl groups	MF	Hair degeneration	0.0450066	CRAT,LPCAT2,DBT
GO:0051959	dynein light intermediate chain binding	MF	Hair degeneration	0.0450066	HOOK1,,DYNLL1
GO:0019825	oxygen binding	MF	Hair degeneration	0.0450066	HBE1,HBB,HBA
GO:0070273	phosphatidylinositol-4-phosphate binding	MF	Hair degeneration	0.0468902	PLA2G4E,GOLPH3,SNX3,GSDMA
GO:0061436	establishment of skin barrier	BP	Hair resting	0.000114219	FA2H,CLDN1,KRT1,,
GO:0032435	negative regulation of proteasomal ubiquitin-dependent protein catabolic process	BP	Hair resting	0.00090567	SMARCC1,HSP90AB1,RPL11,PARK7
GO:0006629	lipid metabolic process	BP	Hair resting	0.00184221	,MOGAT2,FAR2,TECR,ACOX1
GO:0010951	negative regulation of endopeptidase activity	BP	Hair resting	0.00417051	SERPINH1,SERPINF1,TIMP2,SERPINB1,SERPINB6,SERPING1,SERPINA1,LOC107131803,HRG
GO:0051290	protein heterotetramerization	BP	Hair resting	0.00669807	CPSF7,KRT1,KRT10
GO:0031069	hair follicle morphogenesis	BP	Hair resting	0.00669807	KRT27,KRT71,KRT25
GO:0042098	T cell proliferation	BP	Hair resting	0.00669807	CTPS1,PRDX2,NCSTN
GO:0006665	sphingolipid metabolic process	BP	Hair resting	0.00669807	TECR,CERS2,SPTLC1
GO:0042149	cellular response to glucose starvation	BP	Hair resting	0.00669807	ASNS,LOC100848353,SLC2A1
GO:0061740	protein targeting to lysosome involved in chaperone-mediated autophagy	BP	Hair resting	0.00844329	HSPA8,LAMP2
GO:0031665	negative regulation of lipopolysaccharide-mediated signaling pathway	BP	Hair resting	0.00844329	PRDX2,LTF
GO:0042573	retinoic acid metabolic process	BP	Hair resting	0.00844329	CRABP2,ADH1C
GO:1902732	positive regulation of chondrocyte proliferation	BP	Hair resting	0.00844329	MUSTN1,LTF
GO:2001214	positive regulation of vasculogenesis	BP	Hair resting	0.00844329	RAP1A,RRAS
GO:0060349	bone morphogenesis	BP	Hair resting	0.00844329	GLG1,LTF
GO:0048205	COPI coating of Golgi vesicle	BP	Hair resting	0.00844329	ARFGAP2,TMED9
GO:1905259	negative regulation of nitrosative stress-induced intrinsic apoptotic signaling pathway	BP	Hair resting	0.00844329	DNAJA1,PARK7
GO:0006651	diacylglycerol biosynthetic process	BP	Hair resting	0.00844329	,MOGAT2
GO:0045109	intermediate filament organization	BP	Hair resting	0.00941445	KRT71,KRT25,KRT9,TCHH
GO:0042744	hydrogen peroxide catabolic process	BP	Hair resting	0.0191504	PRDX2,CAT,HBE1,GPX3
GO:0007611	learning or memory	BP	Hair resting	0.0203876	ARL6IP5,TMOD2,NCSTN
GO:0030193	regulation of blood coagulation	BP	Hair resting	0.0237874	SERPING1,HRG
GO:0035336	long-chain fatty-acyl-CoA metabolic process	BP	Hair resting	0.0237874	FAR2,ACSL3
GO:1990544	mitochondrial ATP transmembrane transport	BP	Hair resting	0.0237874	SLC25A5,SLC25A6
GO:1902236	negative regulation of endoplasmic reticulum stress-induced intrinsic apoptotic signaling pathway	BP	Hair resting	0.0237874	PTPN1,PARK7
GO:0000302	response to reactive oxygen species	BP	Hair resting	0.0237874	PRDX6,CAT
GO:0070585	protein localization to mitochondrion	BP	Hair resting	0.0237874	MTCH2,DNAJA1
GO:0033690	positive regulation of osteoblast proliferation	BP	Hair resting	0.0237874	CTHRC1,LTF
GO:0033540	fatty acid beta-oxidation using acyl-CoA oxidase	BP	Hair resting	0.0237874	CRAT,ACOX1
GO:0001867	complement activation, lectin pathway	BP	Hair resting	0.0237874	KRT1,MFAP4
GO:0006564	L-serine biosynthetic process	BP	Hair resting	0.0237874	PSPH,PHGDH
GO:0140021	mitochondrial ADP transmembrane transport	BP	Hair resting	0.0237874	SLC25A5,SLC25A6
GO:0016042	lipid catabolic process	BP	Hair resting	0.0257067	CES4A,LOC508916,PRDX6,PLBD1
GO:0009058	biosynthetic process	BP	Hair resting	0.0304361	ALDH1L2,KYAT3,LOC104968656
GO:0006414	translational elongation	BP	Hair resting	0.0304361	EEF2,EEF1G,EEF1A1
GO:0045669	positive regulation of osteoblast differentiation	BP	Hair resting	0.0304361	CTHRC1,FGF2,LTF
GO:0007338	single fertilization	BP	Hair resting	0.0304361	AP3B1,PARK7,MFGE8
GO:0014068	positive regulation of phosphatidylinositol 3-kinase signaling	BP	Hair resting	0.0426127	FN1,CAT,PPARD
GO:0010628	positive regulation of gene expression	BP	Hair resting	0.0440585	KRAS,RPL11,FAM98A,FGF2,WARS1,EPHX2,FN1,MUSTN1
GO:0001890	placenta development	BP	Hair resting	0.0447003	HSP90AB1,PPARD
GO:0030574	collagen catabolic process	BP	Hair resting	0.0447003	MRC2,MMP2
GO:0001958	endochondral ossification	BP	Hair resting	0.0447003	CBS,BPNT2
GO:0055129	L-proline biosynthetic process	BP	Hair resting	0.0447003	PYCR1,OAT
GO:0048872	homeostasis of number of cells	BP	Hair resting	0.0447003	AP3B1,PRDX2
GO:0016021	integral component of membrane	CC	Hair resting	2.48838e-06	,KDSR,PTDSS1,FA2H,MOGAT2,NDUFB8,TECR,HSPA4L,CERS2,EPCAM,MOSPD2,ERMP1,SRPRB,MCUR1,PLD3,SPTLC1,MLEC,ATP2A2,REEP5,,MTCH2,PTPN1,COPZ2,DSG4,TMEM165,LRRC15,GLG1,VSIG8,SLC3A2,FKBP11,ACSS1,PYCR1,ARL6IP5,TMED9,ACSL3,SEC22B,ASPH,SLC2A1,SLC25A5,SLC25A6,CKAP4,LRRC59,GSTA4,BPNT2,OSBPL8,MRC2,SSR1,PLBD1,CAT,GPNMB,CD34,PODN,LAMP2,NCSTN
GO:0045095	keratin filament	CC	Hair resting	2.02246e-05	KRT71,KRT82,KRT72,KRT89,KRT6A,KRT3,KRT80,KRT1,KRTAP3-3,KRT85,KRT78,KRT77
GO:0005789	endoplasmic reticulum membrane	CC	Hair resting	0.00352491	,KDSR,PTDSS1,FA2H,MOGAT2,TECR,CERS2,PLD3,MLEC,UBXN4,SEC16A,ARL6IP5,TMED9,SEC22B,ASPH,LRRC59,SPINK5,SSR1
GO:0005783	endoplasmic reticulum	CC	Hair resting	0.00741493	KDSR,FA2H,TECR,CERS2,SPTLC1,MANF,P4HA2,DNAJA1,FKBP9,CRABP2,GLUL,SERPINH1,TMED9,ACSL3,ASPH,PARK7,EEF1G,HSP90B1,P4HA1,SRPX,SSR1,SERPINA1,NCSTN
GO:0005882	intermediate filament	CC	Hair resting	0.00753816	KRT13,KRT27,KRT25,KRT26,KRT35,KRT9,KRT34,KRT10
GO:0005777	peroxisome	CC	Hair resting	0.00961592	AMACR,FAR2,CRAT,ACOX1,EPHX2,CAT,IDH2
GO:0001533	cornified envelope	CC	Hair resting	0.0163416	KRT1,,,CSTA
GO:0033018	sarcoplasmic reticulum lumen	CC	Hair resting	0.026198	MANF,HSP90B1
GO:0012507	ER to Golgi transport vesicle membrane	CC	Hair resting	0.026198	SEC16A,SEC22B
GO:0005615	extracellular space	CC	Hair resting	0.0424334	CES4A,LOC508916,MANF,LRRC15,CTHRC1,SERPINH1,S100A10,SERPINF1,MFGE8,S100A13,LGALS1,FGF2,CST3,FN1,TIMP2,SERPINB1,SERPINB6,PLBD1,LUM,MMP2,CREG1,PODN,SERPING1,SERPINA1,ASPN,PRELP,LOC107131803,LTF,CSTA,GPX3,MFAP4,LOC100300091,RNASE4
GO:0005793	endoplasmic reticulum-Golgi intermediate compartment	CC	Hair resting	0.0455923	COPB1,SERPINH1,TMED9,SEC22B,FN1
GO:0030126	COPI vesicle coat	CC	Hair resting	0.0484369	COPB1,COPZ2,COPB2
GO:0005778	peroxisomal membrane	CC	Hair resting	0.0490674	ACOX1,CAT
GO:0032588	trans-Golgi network membrane	CC	Hair resting	0.0490674	TMEM165,BPNT2
GO:0031526	brush border membrane	CC	Hair resting	0.0490674	PDZK1,LIMA1
GO:0005198	structural molecule activity	MF	Hair resting	0.000682173	KRT13,KRT27,KRT25,KRT26,CLDN1,KRT35,KRT9,COPB1,COPB2,KRT34,KRTAP3-3,KRT10,,
GO:0005518	collagen binding	MF	Hair resting	0.00113062	AEBP1,LRRC15,SERPINH1,MRC2,LUM,PODN,ASPN
GO:0008083	growth factor activity	MF	Hair resting	0.00396803	MANF,RABEP2,FGF2,OGN
GO:0046914	transition metal ion binding	MF	Hair resting	0.00396803	S100A2,TCHH,,
GO:0016887	ATPase activity	MF	Hair resting	0.00744725	HSPA4L,KIF1B,TRIP13,ATP2A2,ABCF2,GET3,HSP90AB1,HSPA1L,HSPA8,HSPH1,ABCF1,HSP90B1
GO:0003846	2-acylglycerol O-acyltransferase activity	MF	Hair resting	0.00884694	,MOGAT2
GO:0004771	sterol esterase activity	MF	Hair resting	0.00884694	CES4A,LOC508916
GO:0047804	cysteine-S-conjugate beta-lyase activity	MF	Hair resting	0.00884694	KYAT3,LOC104968656
GO:0008374	O-acyltransferase activity	MF	Hair resting	0.00884694	,MOGAT2
GO:0004806	triglyceride lipase activity	MF	Hair resting	0.00884694	CES4A,LOC508916
GO:0055131	C3HC4-type RING finger domain binding	MF	Hair resting	0.00884694	DNAJA1,HSPA8
GO:0004029	aldehyde dehydrogenase (NAD+) activity	MF	Hair resting	0.0133289	ALDH1L2,ALDH9A1,ALDH1A1
GO:0005471	ATP	MF	Hair resting	0.0248863	SLC25A5,SLC25A6
GO:0003997	acyl-CoA oxidase activity	MF	Hair resting	0.0248863	CRAT,ACOX1
GO:0017099	very-long-chain-acyl-CoA dehydrogenase activity	MF	Hair resting	0.0248863	TECR,ACADVL
GO:0008097	5S rRNA binding	MF	Hair resting	0.0248863	RPL11,TST
GO:0004656	procollagen-proline 4-dioxygenase activity	MF	Hair resting	0.0248863	P4HA2,P4HA1
GO:0016212	kynurenine-oxoglutarate transaminase activity	MF	Hair resting	0.0248863	KYAT3,LOC104968656
GO:0004867	serine-type endopeptidase inhibitor activity	MF	Hair resting	0.0282856	SERPINH1,SERPINF1,SERPINB1,SPINK5,SERPINB6,SERPING1,SERPINA1,LOC107131803,HRG
GO:0030170	pyridoxal phosphate binding	MF	Hair resting	0.0339756	SPTLC1,CBS,OAT,KYAT3,LOC104968656
GO:0019843	rRNA binding	MF	Hair resting	0.0360816	RPS4,,RPL11,RPS5
GO:0001227	DNA-binding transcription repressor activity, RNA polymerase II-specific	MF	Hair resting	0.0452458	CC2D1A,AEBP1,PPARD
GO:0043621	protein self-association	MF	Hair resting	0.0466946	PABPN1,SLC2A1
GO:0016702	oxidoreductase activity, acting on single donors with incorporation of molecular oxygen, incorporation of two atoms of oxygen	MF	Hair resting	0.0466946	P4HA2,P4HA1
GO:0005506	iron ion binding	MF	Hair resting	0.049465	FA2H,P4HA2,P4HA1,AOX1,LTF
